# Supplementary material for: Antifungal Activity of N-(4-Halobenzyl)amides against Candida spp. and Molecular Modeling Studies
Source: Int J Mol Sci. 2021 Dec 31;23(1):419. doi: 10.3390/ijms23010419 (PMC8745543; doi:10.3390/ijms23010419)
Supplement: Supplementary file 1 [file ijms-23-00419-s001.zip]

Archive with 1 entries (1 files):
- ijms-1434761-supplementary.pdf
